# Supplementary material for: Upregulation of microRNA‐762 suppresses the expression of GIPC3 in systemic lupus erythematosus and neuropsychiatric systemic lupus erythematosus
Source: Immun Inflamm Dis. 2022 Oct 11;10(11):e719. doi: 10.1002/iid3.719 (PMC9552983; doi:10.1002/iid3.719)
Supplement: Supplementary file 4 — Supporting information. [file IID3-10-e719-s003.xlsx]

## Sheet: GO
Table S2 All results of the functional enrichment analysis
	ONTOLOGY	Description	pvalue	p.adjust	Count
GO:0050804	BP	modulation of chemical synaptic transmission	6.83838e-19	2.51386e-15	117
GO:0099177	BP	regulation of trans-synaptic signaling	8.23135e-19	2.51386e-15	117
GO:0007409	BP	axonogenesis	1.72172e-15	3.50542e-12	114
GO:0051056	BP	regulation of small GTPase mediated signal transduction	2.39562e-12	3.65811e-09	80
GO:0007411	BP	axon guidance	7.11496e-11	8.5799e-08	70
GO:0097485	BP	neuron projection guidance	8.4282e-11	8.5799e-08	70
GO:0034329	BP	cell junction assembly	5.35406e-10	4.6718e-07	92
GO:0048568	BP	embryonic organ development	8.81747e-10	6.73214e-07	94
GO:0007265	BP	Ras protein signal transduction	1.40504e-09	9.53552e-07	77
GO:0050769	BP	positive regulation of neurogenesis	2.17851e-09	1.33063e-06	98
GO:1901888	BP	regulation of cell junction assembly	2.71577e-09	1.44151e-06	52
GO:0001505	BP	regulation of neurotransmitter levels	2.83204e-09	1.44151e-06	58
GO:0051588	BP	regulation of neurotransmitter transport	3.80383e-09	1.78721e-06	37
GO:0030072	BP	peptide hormone secretion	5.58487e-09	2.4366e-06	61
GO:0046879	BP	hormone secretion	7.23172e-09	2.94476e-06	70
GO:0009914	BP	hormone transport	1.05128e-08	3.62181e-06	71
GO:1903305	BP	regulation of regulated secretory pathway	1.07231e-08	3.62181e-06	44
GO:0031346	BP	positive regulation of cell projection organization	1.12355e-08	3.62181e-06	82
GO:0098693	BP	regulation of synaptic vesicle cycle	1.12663e-08	3.62181e-06	35
GO:0043087	BP	regulation of GTPase activity	1.26844e-08	3.87381e-06	95
GO:0017157	BP	regulation of exocytosis	1.69137e-08	4.91946e-06	54
GO:0046928	BP	regulation of neurotransmitter secretion	2.0019e-08	5.42045e-06	33
GO:0022604	BP	regulation of cell morphogenesis	2.04295e-08	5.42045e-06	97
GO:0046578	BP	regulation of Ras protein signal transduction	2.12984e-08	5.42045e-06	49
GO:0010721	BP	negative regulation of cell development	2.7241e-08	6.65551e-06	73
GO:0099003	BP	vesicle-mediated transport in synapse	3.23591e-08	7.5317e-06	53
GO:0051961	BP	negative regulation of nervous system development	3.32934e-08	7.5317e-06	69
GO:0048167	BP	regulation of synaptic plasticity	3.50496e-08	7.64581e-06	48
GO:0032970	BP	regulation of actin filament-based process	4.06709e-08	8.56613e-06	82
GO:0043547	BP	positive regulation of GTPase activity	4.55423e-08	9.27241e-06	82
GO:0001764	BP	neuron migration	4.81627e-08	9.48961e-06	43
GO:0006836	BP	neurotransmitter transport	5.21481e-08	9.81948e-06	54
GO:0007015	BP	actin filament organization	5.30522e-08	9.81948e-06	86
GO:2000300	BP	regulation of synaptic vesicle exocytosis	5.842e-08	1.02701e-05	27
GO:0034765	BP	regulation of ion transmembrane transport	5.88496e-08	1.02701e-05	94
GO:0030073	BP	insulin secretion	7.21403e-08	1.22398e-05	51
GO:0050768	BP	negative regulation of neurogenesis	9.22815e-08	1.51829e-05	64
GO:2001257	BP	regulation of cation channel activity	9.44582e-08	1.51829e-05	46
GO:0050808	BP	synapse organization	9.76646e-08	1.52958e-05	85
GO:0045666	BP	positive regulation of neuron differentiation	1.01198e-07	1.5453e-05	77
GO:0010769	BP	regulation of cell morphogenesis involved in differentiation	1.23191e-07	1.83525e-05	66
GO:0099504	BP	synaptic vesicle cycle	1.36281e-07	1.95083e-05	48
GO:0010959	BP	regulation of metal ion transport	1.37337e-07	1.95083e-05	79
GO:0046883	BP	regulation of hormone secretion	1.48918e-07	2.06725e-05	59
GO:0045665	BP	negative regulation of neuron differentiation	1.8174e-07	2.46682e-05	52
GO:1990778	BP	protein localization to cell periphery	2.02758e-07	2.69227e-05	70
GO:0022898	BP	regulation of transmembrane transporter activity	2.13959e-07	2.78055e-05	60
GO:1904062	BP	regulation of cation transmembrane transport	2.69118e-07	3.36485e-05	71
GO:0048732	BP	gland development	2.73582e-07	3.36485e-05	85
GO:0006470	BP	protein dephosphorylation	2.75446e-07	3.36485e-05	67
GO:0032409	BP	regulation of transporter activity	2.8636e-07	3.42959e-05	62
GO:0007269	BP	neurotransmitter secretion	3.48485e-07	4.01613e-05	43
GO:0099643	BP	signal release from synapse	3.48485e-07	4.01613e-05	43
GO:0048013	BP	ephrin receptor signaling pathway	4.07173e-07	4.60557e-05	27
GO:0061448	BP	connective tissue development	4.15412e-07	4.61334e-05	57
GO:0090276	BP	regulation of peptide hormone secretion	4.70558e-07	5.13245e-05	49
GO:0010976	BP	positive regulation of neuron projection development	5.65383e-07	6.05852e-05	61
GO:0003015	BP	heart process	6.03063e-07	6.35087e-05	62
GO:0032412	BP	regulation of ion transmembrane transporter activity	6.15508e-07	6.37207e-05	57
GO:0032386	BP	regulation of intracellular transport	7.34006e-07	7.47218e-05	71
GO:0050770	BP	regulation of axonogenesis	7.92583e-07	7.93622e-05	44
GO:0060047	BP	heart contraction	8.65352e-07	8.52512e-05	60
GO:0051017	BP	actin filament bundle assembly	8.94914e-07	8.67641e-05	39
GO:0016311	BP	dephosphorylation	1.07666e-06	0.000102754	90
GO:0050890	BP	cognition	1.09486e-06	0.000102883	62
GO:0032535	BP	regulation of cellular component size	1.21648e-06	0.00011258	74
GO:0098742	BP	cell-cell adhesion via plasma-membrane adhesion molecules	1.24146e-06	0.000113177	58
GO:0050806	BP	positive regulation of synaptic transmission	1.50691e-06	0.000135356	41
GO:0061572	BP	actin filament bundle organization	1.75874e-06	0.000155686	39
GO:0030902	BP	hindbrain development	2.05463e-06	0.000179281	38
GO:0008361	BP	regulation of cell size	2.38406e-06	0.000202248	42
GO:0050796	BP	regulation of insulin secretion	2.38406e-06	0.000202248	42
GO:0035637	BP	multicellular organismal signaling	2.49739e-06	0.000208959	46
GO:0001654	BP	eye development	2.65846e-06	0.000219431	73
GO:0031589	BP	cell-substrate adhesion	3.33546e-06	0.00027164	69
GO:0050803	BP	regulation of synapse structure or activity	3.41208e-06	0.000274223	51
GO:0048880	BP	sensory system development	3.60094e-06	0.000276691	74
GO:0007611	BP	learning or memory	3.68009e-06	0.000276691	54
GO:1903362	BP	regulation of cellular protein catabolic process	3.68009e-06	0.000276691	54
GO:0032956	BP	regulation of actin cytoskeleton organization	3.68807e-06	0.000276691	69
GO:0072511	BP	divalent inorganic cation transport	3.69834e-06	0.000276691	86
GO:0070838	BP	divalent metal ion transport	3.71458e-06	0.000276691	85
GO:0008277	BP	regulation of G protein-coupled receptor signaling pathway	3.90913e-06	0.000282972	36
GO:0150063	BP	visual system development	3.91854e-06	0.000282972	73
GO:0010977	BP	negative regulation of neuron projection development	3.93788e-06	0.000282972	37
GO:0051216	BP	cartilage development	4.06661e-06	0.0002876	44
GO:0050772	BP	positive regulation of axonogenesis	4.09647e-06	0.0002876	25
GO:0043524	BP	negative regulation of neuron apoptotic process	4.61197e-06	0.000320113	36
GO:0098657	BP	import into cell	4.88403e-06	0.000335187	49
GO:0030900	BP	forebrain development	5.20942e-06	0.000353546	73
GO:0016197	BP	endosomal transport	5.60797e-06	0.000376412	51
GO:0016079	BP	synaptic vesicle exocytosis	5.77692e-06	0.000383537	31
GO:0043270	BP	positive regulation of ion transport	6.0504e-06	0.000397375	57
GO:1903829	BP	positive regulation of cellular protein localization	6.22725e-06	0.00040291	65
GO:0042593	BP	glucose homeostasis	6.33258e-06	0.00040291	51
GO:0051402	BP	neuron apoptotic process	6.33258e-06	0.00040291	51
GO:0045165	BP	cell fate commitment	6.48922e-06	0.00040862	56
GO:0043010	BP	camera-type eye development	6.74631e-06	0.000420474	64
GO:0042391	BP	regulation of membrane potential	6.929e-06	0.000427498	80
GO:0033500	BP	carbohydrate homeostasis	7.14324e-06	0.000436309	51
GO:0016358	BP	dendrite development	8.04924e-06	0.00048678	51
GO:0001701	BP	in utero embryonic development	8.98585e-06	0.000532357	71
GO:0072659	BP	protein localization to plasma membrane	9.05728e-06	0.000532357	56
GO:0042176	BP	regulation of protein catabolic process	9.06437e-06	0.000532357	73
GO:0022612	BP	gland morphogenesis	9.90299e-06	0.000576071	31
GO:0042110	BP	T cell activation	1.01312e-05	0.000583787	85
GO:0061337	BP	cardiac conduction	1.03079e-05	0.000588415	35
GO:0090596	BP	sensory organ morphogenesis	1.04473e-05	0.000590853	54
GO:0007160	BP	cell-matrix adhesion	1.08961e-05	0.000610015	48
GO:0110110	BP	positive regulation of animal organ morphogenesis	1.09895e-05	0.000610015	24
GO:1903522	BP	regulation of blood circulation	1.10871e-05	0.000610015	59
GO:0001822	BP	kidney development	1.12624e-05	0.000610015	56
GO:0051058	BP	negative regulation of small GTPase mediated signal transduction	1.14143e-05	0.000610015	19
GO:0043576	BP	regulation of respiratory gaseous exchange	1.14593e-05	0.000610015	11
GO:0021953	BP	central nervous system neuron differentiation	1.14852e-05	0.000610015	42
GO:0001952	BP	regulation of cell-matrix adhesion	1.17887e-05	0.000620736	31
GO:0002062	BP	chondrocyte differentiation	1.26291e-05	0.000653719	28
GO:0006024	BP	glycosaminoglycan biosynthetic process	1.26291e-05	0.000653719	28
GO:0061138	BP	morphogenesis of a branching epithelium	1.3705e-05	0.000703447	41
GO:0001890	BP	placenta development	1.38582e-05	0.000705384	36
GO:0030198	BP	extracellular matrix organization	1.41713e-05	0.00071536	72
GO:0072001	BP	renal system development	1.4369e-05	0.00071939	57
GO:0016569	BP	covalent chromatin modification	1.53143e-05	0.000756475	84
GO:1903532	BP	positive regulation of secretion by cell	1.54155e-05	0.000756475	60
GO:0043062	BP	extracellular structure organization	1.54812e-05	0.000756475	72
GO:0031345	BP	negative regulation of cell projection organization	1.568e-05	0.000760104	41
GO:0031623	BP	receptor internalization	1.58397e-05	0.000761804	29
GO:0010770	BP	positive regulation of cell morphogenesis involved in differentiation	1.60909e-05	0.000767071	36
GO:0001763	BP	morphogenesis of a branching structure	1.62682e-05	0.000767071	43
GO:0010771	BP	negative regulation of cell morphogenesis involved in differentiation	1.63899e-05	0.000767071	26
GO:0043523	BP	regulation of neuron apoptotic process	1.65738e-05	0.000767071	45
GO:1905477	BP	positive regulation of protein localization to membrane	1.65772e-05	0.000767071	31
GO:0010498	BP	proteasomal protein catabolic process	1.79314e-05	0.000823498	84
GO:0006816	BP	calcium ion transport	1.808e-05	0.000824125	76
GO:0007044	BP	cell-substrate junction assembly	1.99105e-05	0.000899737	26
GO:0048562	BP	embryonic organ morphogenesis	2.00334e-05	0.000899737	58
GO:0050807	BP	regulation of synapse organization	2.10815e-05	0.000939897	47
GO:0008016	BP	regulation of heart contraction	2.25251e-05	0.00098981	51
GO:0048872	BP	homeostasis of number of cells	2.25251e-05	0.00098981	51
GO:0043112	BP	receptor metabolic process	2.5124e-05	0.0010954	42
GO:0043583	BP	ear development	2.52867e-05	0.0010954	46
GO:0002262	BP	myeloid cell homeostasis	2.56198e-05	0.00110201	35
GO:0046580	BP	negative regulation of Ras protein signal transduction	2.62126e-05	0.0011122	17
GO:0031644	BP	regulation of nervous system process	2.62208e-05	0.0011122	34
GO:1903050	BP	regulation of proteolysis involved in cellular protein catabolic process	2.84296e-05	0.00118285	46
GO:0045787	BP	positive regulation of cell cycle	2.84796e-05	0.00118285	71
GO:0051047	BP	positive regulation of secretion	2.85216e-05	0.00118285	63
GO:1901215	BP	negative regulation of neuron death	2.86611e-05	0.00118285	44
GO:0016570	BP	histone modification	2.99716e-05	0.00122863	81
GO:0051963	BP	regulation of synapse assembly	3.02814e-05	0.00123003	27
GO:1903364	BP	positive regulation of cellular protein catabolic process	3.04085e-05	0.00123003	34
GO:0006936	BP	muscle contraction	3.15047e-05	0.00126599	66
GO:0007156	BP	homophilic cell adhesion via plasma membrane adhesion molecules	3.18162e-05	0.00127015	37
GO:0051924	BP	regulation of calcium ion transport	3.36134e-05	0.00133319	50
GO:0150115	BP	cell-substrate junction organization	3.49591e-05	0.00137658	26
GO:0034976	BP	response to endoplasmic reticulum stress	3.51582e-05	0.00137658	56
GO:0022037	BP	metencephalon development	3.696e-05	0.00143791	28
GO:0018210	BP	peptidyl-threonine modification	3.74562e-05	0.00144799	30
GO:1905475	BP	regulation of protein localization to membrane	3.86611e-05	0.00148517	41
GO:0035335	BP	peptidyl-tyrosine dephosphorylation	4.18943e-05	0.00159932	26
GO:0006023	BP	aminoglycan biosynthetic process	4.37573e-05	0.00166006	28
GO:0003012	BP	muscle system process	4.8232e-05	0.00181792	80
GO:0018108	BP	peptidyl-tyrosine phosphorylation	4.85137e-05	0.00181792	67
GO:1901800	BP	positive regulation of proteasomal protein catabolic process	5.11235e-05	0.00190404	27
GO:0010810	BP	regulation of cell-substrate adhesion	5.15902e-05	0.00190978	44
GO:0046777	BP	protein autophosphorylation	5.21428e-05	0.0019186	47
GO:0018209	BP	peptidyl-serine modification	5.36153e-05	0.00196097	61
GO:0007389	BP	pattern specification process	5.81855e-05	0.00211546	78
GO:0060443	BP	mammary gland morphogenesis	6.00524e-05	0.00216506	15
GO:0071692	BP	protein localization to extracellular region	6.0353e-05	0.00216506	80
GO:0048675	BP	axon extension	6.0613e-05	0.00216506	29
GO:0099173	BP	postsynapse organization	6.18168e-05	0.00219522	37
GO:0018212	BP	peptidyl-tyrosine modification	6.24457e-05	0.00220473	67
GO:0030879	BP	mammary gland development	6.64229e-05	0.00233167	32
GO:0061136	BP	regulation of proteasomal protein catabolic process	6.68982e-05	0.00233494	40
GO:0007162	BP	negative regulation of cell adhesion	6.89981e-05	0.00239084	56
GO:0050848	BP	regulation of calcium-mediated signaling	6.92827e-05	0.00239084	25
GO:0048754	BP	branching morphogenesis of an epithelial tube	7.10831e-05	0.00243107	34
GO:0051271	BP	negative regulation of cellular component movement	7.12445e-05	0.00243107	70
GO:0030323	BP	respiratory tube development	7.53762e-05	0.00255777	38
GO:0001655	BP	urogenital system development	7.65658e-05	0.00258378	60
GO:0010522	BP	regulation of calcium ion transport into cytosol	8.25085e-05	0.00274527	25
GO:0003014	BP	renal system process	8.26358e-05	0.00274527	29
GO:0036498	BP	IRE1-mediated unfolded protein response	8.26996e-05	0.00274527	19
GO:0018105	BP	peptidyl-serine phosphorylation	8.34384e-05	0.00274585	57
GO:0060562	BP	epithelial tube morphogenesis	8.36163e-05	0.00274585	60
GO:0035264	BP	multicellular organism growth	8.4884e-05	0.00275783	33
GO:0060041	BP	retina development in camera-type eye	8.4884e-05	0.00275783	33
GO:0002791	BP	regulation of peptide secretion	8.67479e-05	0.00280347	67
GO:0060078	BP	regulation of postsynaptic membrane potential	8.82029e-05	0.00283549	32
GO:0016049	BP	cell growth	8.91514e-05	0.00284575	82
GO:0002063	BP	chondrocyte development	8.94539e-05	0.00284575	12
GO:0032388	BP	positive regulation of intracellular transport	9.02267e-05	0.00284935	44
GO:0007369	BP	gastrulation	9.05001e-05	0.00284935	39
GO:0009306	BP	protein secretion	9.7678e-05	0.00303684	78
GO:0051222	BP	positive regulation of protein transport	9.7837e-05	0.00303684	63
GO:0060840	BP	artery development	9.79465e-05	0.00303684	25
GO:0016050	BP	vesicle organization	9.90928e-05	0.00305686	61
GO:0021675	BP	nerve development	0.000100418	0.00306677	21
GO:0099601	BP	regulation of neurotransmitter receptor activity	0.000100418	0.00306677	21
GO:0030324	BP	lung development	0.000102271	0.00310782	37
GO:0033157	BP	regulation of intracellular protein transport	0.000104256	0.00315245	50
GO:0035592	BP	establishment of protein localization to extracellular region	0.000104997	0.00315922	78
GO:0030203	BP	glycosaminoglycan metabolic process	0.000106064	0.00317568	34
GO:0035418	BP	protein localization to synapse	0.000106684	0.00317867	22
GO:0019058	BP	viral life cycle	0.000107904	0.0031994	61
GO:0001704	BP	formation of primary germ layer	0.000111599	0.00327545	29
GO:1903052	BP	positive regulation of proteolysis involved in cellular protein catabolic process	0.000111599	0.00327545	29
GO:0060348	BP	bone development	0.000112077	0.00327545	41
GO:0045862	BP	positive regulation of proteolysis	0.000113145	0.00328846	65
GO:0036465	BP	synaptic vesicle recycling	0.000113599	0.00328846	20
GO:0042063	BP	gliogenesis	0.000119435	0.00344109	56
GO:0048608	BP	reproductive structure development	0.000120499	0.00345255	75
GO:0060048	BP	cardiac muscle contraction	0.000120964	0.00345255	31
GO:0062009	BP	secondary palate development	0.000123671	0.00351341	10
GO:0045732	BP	positive regulation of protein catabolic process	0.000124526	0.00352132	44
GO:0032332	BP	positive regulation of chondrocyte differentiation	0.00013292	0.00374137	9
GO:0030217	BP	T cell differentiation	0.000135825	0.0038056	48
GO:0045773	BP	positive regulation of axon extension	0.000140225	0.00391094	14
GO:0010256	BP	endomembrane system organization	0.000149721	0.0041568	78
GO:0031032	BP	actomyosin structure organization	0.000150585	0.00416188	40
GO:0060351	BP	cartilage development involved in endochondral bone morphogenesis	0.000155919	0.00425365	11
GO:0010469	BP	regulation of signaling receptor activity	0.00015653	0.00425365	36
GO:0050771	BP	negative regulation of axonogenesis	0.000157029	0.00425365	19
GO:0018107	BP	peptidyl-threonine phosphorylation	0.000157208	0.00425365	27
GO:0061387	BP	regulation of extent of cell growth	0.000159677	0.00425365	26
GO:0070997	BP	neuron death	0.000159946	0.00425365	63
GO:0061458	BP	reproductive system development	0.000160835	0.00425365	75
GO:0021549	BP	cerebellum development	0.00016087	0.00425365	25
GO:0031532	BP	actin cytoskeleton reorganization	0.00016087	0.00425365	25
GO:1902414	BP	protein localization to cell junction	0.00016087	0.00425365	25
GO:0002064	BP	epithelial cell development	0.000166109	0.00437325	43
GO:0048705	BP	skeletal system morphogenesis	0.000170234	0.00446261	44
GO:0018198	BP	peptidyl-cysteine modification	0.000178716	0.00466494	15
GO:0090316	BP	positive regulation of intracellular protein transport	0.000185702	0.0048231	37
GO:0099565	BP	chemical synaptic transmission, postsynaptic	0.000186354	0.0048231	26
GO:0060560	BP	developmental growth involved in morphogenesis	0.000192187	0.00495309	45
GO:0035303	BP	regulation of dephosphorylation	0.000193933	0.00497707	41
GO:0046902	BP	regulation of mitochondrial membrane permeability	0.000205044	0.00524021	20
GO:0048588	BP	developmental cell growth	0.000212255	0.00540189	45
GO:0060350	BP	endochondral bone morphogenesis	0.000213333	0.0054068	16
GO:0030100	BP	regulation of endocytosis	0.000215659	0.00544315	41
GO:0098962	BP	regulation of postsynaptic neurotransmitter receptor activity	0.000216967	0.00544877	8
GO:1901214	BP	regulation of neuron death	0.000217665	0.00544877	57
GO:1901019	BP	regulation of calcium ion transmembrane transporter activity	0.000219742	0.00547831	22
GO:0050905	BP	neuromuscular process	0.000220683	0.0054794	25
GO:0001844	BP	protein insertion into mitochondrial membrane involved in apoptotic signaling pathway	0.000221672	0.00548168	11
GO:0048839	BP	inner ear development	0.00022558	0.00555582	39
GO:0060541	BP	respiratory system development	0.000232968	0.00571473	40
GO:0007612	BP	learning	0.000236522	0.0057787	31
GO:0030168	BP	platelet activation	0.000239878	0.00583705	33
GO:1901030	BP	positive regulation of mitochondrial outer membrane permeabilization involved in apoptotic signaling pathway	0.000240821	0.00583705	12
GO:0046847	BP	filopodium assembly	0.000242779	0.00583817	17
GO:1903902	BP	positive regulation of viral life cycle	0.000242779	0.00583817	17
GO:0030099	BP	myeloid cell differentiation	0.000246054	0.00589372	72
GO:0006941	BP	striated muscle contraction	0.000250386	0.00597406	36
GO:0043161	BP	proteasome-mediated ubiquitin-dependent protein catabolic process	0.00025197	0.00598845	71
GO:0061303	BP	cornea development in camera-type eye	0.0002601	0.00615771	6
GO:0060314	BP	regulation of ryanodine-sensitive calcium-release channel activity	0.00027197	0.00641387	10
GO:0007613	BP	memory	0.000282346	0.00663296	27
GO:0007266	BP	Rho protein signal transduction	0.000283545	0.00663561	30
GO:0030048	BP	actin filament-based movement	0.000288026	0.00671475	32
GO:0019932	BP	second-messenger-mediated signaling	0.000300151	0.0069708	75
GO:0060079	BP	excitatory postsynaptic potential	0.000305123	0.00703634	24
GO:0051592	BP	response to calcium ion	0.000305277	0.00703634	31
GO:0030516	BP	regulation of axon extension	0.000308351	0.0070782	23
GO:0008045	BP	motor neuron axon guidance	0.000309411	0.0070782	11
GO:0010863	BP	positive regulation of phospholipase C activity	0.000311748	0.00707865	14
GO:0051489	BP	regulation of filopodium assembly	0.000311748	0.00707865	14
GO:0001558	BP	regulation of cell growth	0.000318915	0.00721456	70
GO:0070317	BP	negative regulation of G0 to G1 transition	0.000324175	0.00730649	13
GO:0002090	BP	regulation of receptor internalization	0.000335045	0.00752372	16
GO:2001259	BP	positive regulation of cation channel activity	0.000343628	0.00768821	19
GO:1904951	BP	positive regulation of establishment of protein localization	0.000346591	0.00771434	63
GO:0090257	BP	regulation of muscle system process	0.000347322	0.00771434	47
GO:0051895	BP	negative regulation of focal adhesion assembly	0.000352683	0.00777685	8
GO:0150118	BP	negative regulation of cell-substrate junction organization	0.000352683	0.00777685	8
GO:0034101	BP	erythrocyte homeostasis	0.000356855	0.00784054	28
GO:0009791	BP	post-embryonic development	0.000362022	0.00788237	21
GO:0035023	BP	regulation of Rho protein signal transduction	0.000362022	0.00788237	21
GO:0001933	BP	negative regulation of protein phosphorylation	0.00036263	0.00788237	73
GO:0019722	BP	calcium-mediated signaling	0.000366432	0.00793677	42
GO:1902686	BP	mitochondrial outer membrane permeabilization involved in programmed cell death	0.000369433	0.00797348	17
GO:0048762	BP	mesenchymal cell differentiation	0.000371139	0.00798211	43
GO:0043405	BP	regulation of MAP kinase activity	0.000372552	0.00798437	59
GO:0110053	BP	regulation of actin filament organization	0.000378629	0.00808625	50
GO:0030032	BP	lamellipodium assembly	0.000395254	0.00841188	18
GO:0048706	BP	embryonic skeletal system development	0.000407547	0.00862227	28
GO:0051051	BP	negative regulation of transport	0.000407963	0.00862227	78
GO:0001707	BP	mesoderm formation	0.000413068	0.00866504	19
GO:0008360	BP	regulation of cell shape	0.00041412	0.00866504	32
GO:0048017	BP	inositol lipid-mediated signaling	0.000415312	0.00866504	38
GO:1903749	BP	positive regulation of establishment of protein localization to mitochondrion	0.000415661	0.00866504	16
GO:0043255	BP	regulation of carbohydrate biosynthetic process	0.000422061	0.00876854	23
GO:0061097	BP	regulation of protein tyrosine kinase activity	0.000427268	0.00883437	22
GO:0032436	BP	positive regulation of proteasomal ubiquitin-dependent protein catabolic process	0.000428123	0.00883437	21
GO:0042326	BP	negative regulation of phosphorylation	0.000434763	0.00894118	78
GO:2001235	BP	positive regulation of apoptotic signaling pathway	0.000436591	0.00894865	36
GO:0051656	BP	establishment of organelle localization	0.000438143	0.00895044	71
GO:0010038	BP	response to metal ion	0.000441676	0.00899252	62
GO:0051090	BP	regulation of DNA-binding transcription factor activity	0.000459613	0.00932663	74
GO:0007632	BP	visual behavior	0.000462359	0.00935128	15
GO:0046887	BP	positive regulation of hormone secretion	0.000464482	0.00936323	28
GO:0090068	BP	positive regulation of cell cycle process	0.000475118	0.00954612	53
GO:0046632	BP	alpha-beta T cell differentiation	0.000479093	0.00959443	24
GO:0007416	BP	synapse assembly	0.000486	0.00970095	36
GO:0030968	BP	endoplasmic reticulum unfolded protein response	0.000488629	0.00972164	27
GO:0001508	BP	action potential	0.000499099	0.00989773	29
GO:0090559	BP	regulation of membrane permeability	0.000504493	0.00992037	21
GO:0035088	BP	establishment or maintenance of apical/basal cell polarity	0.000506742	0.00992037	14
GO:0061245	BP	establishment or maintenance of bipolar cell polarity	0.000506742	0.00992037	14
GO:1900274	BP	regulation of phospholipase C activity	0.000506742	0.00992037	14
GO:0090287	BP	regulation of cellular response to growth factor stimulus	0.000508362	0.00992037	54
GO:0007626	BP	locomotory behavior	0.000510348	0.00992707	38
GO:0010822	BP	positive regulation of mitochondrion organization	0.000511956	0.00992707	26
GO:0031630	BP	regulation of synaptic vesicle fusion to presynaptic active zone membrane	0.000518473	0.0100216	6
GO:0060402	BP	calcium ion transport into cytosol	0.000523279	0.0100696	32
GO:0050863	BP	regulation of T cell activation	0.000524251	0.0100696	57
GO:1903510	BP	mucopolysaccharide metabolic process	0.000533909	0.0102229	25
GO:0001953	BP	negative regulation of cell-matrix adhesion	0.000544571	0.0103911	13
GO:0016482	BP	cytosolic transport	0.000546117	0.0103911	33
GO:0031646	BP	positive regulation of nervous system process	0.000549496	0.0103911	17
GO:0035794	BP	positive regulation of mitochondrial membrane permeability	0.000549496	0.0103911	17
GO:0048015	BP	phosphatidylinositol-mediated signaling	0.000553531	0.0104351	37
GO:0006022	BP	aminoglycan metabolic process	0.00056647	0.0106135	34
GO:1990138	BP	neuron projection extension	0.00056647	0.0106135	34
GO:0010591	BP	regulation of lamellipodium assembly	0.000569705	0.0106306	12
GO:0007215	BP	glutamate receptor signaling pathway	0.000570864	0.0106306	23
GO:0010524	BP	positive regulation of calcium ion transport into cytosol	0.000575412	0.0106827	15
GO:0055057	BP	neuroblast division	0.000583859	0.0108027	7
GO:0007599	BP	hemostasis	0.000586362	0.0108027	59
GO:0007163	BP	establishment or maintenance of cell polarity	0.000587183	0.0108027	41
GO:0048332	BP	mesoderm morphogenesis	0.000589139	0.0108062	19
GO:0048041	BP	focal adhesion assembly	0.000594576	0.0108408	20
GO:0055117	BP	regulation of cardiac muscle contraction	0.000594576	0.0108408	20
GO:0035904	BP	aorta development	0.000627812	0.0113789	16
GO:0061098	BP	positive regulation of protein tyrosine kinase activity	0.000627812	0.0113789	16
GO:0006937	BP	regulation of muscle contraction	0.000631417	0.0114103	34
GO:0036293	BP	response to decreased oxygen levels	0.000633754	0.0114188	62
GO:0007229	BP	integrin-mediated signaling pathway	0.000638507	0.0114706	24
GO:0060996	BP	dendritic spine development	0.000661067	0.0118411	23
GO:0030218	BP	erythrocyte differentiation	0.000668924	0.0119467	26
GO:0060444	BP	branching involved in mammary gland duct morphogenesis	0.000685237	0.0122024	9
GO:0007596	BP	blood coagulation	0.000693754	0.0123182	58
GO:0009896	BP	positive regulation of catabolic process	0.000696224	0.0123262	73
GO:0061351	BP	neural precursor cell proliferation	0.000706158	0.0124659	31
GO:0097345	BP	mitochondrial outer membrane permeabilization	0.000711192	0.0125186	15
GO:0048736	BP	appendage development	0.000721243	0.0126228	35
GO:0060173	BP	limb development	0.000721243	0.0126228	35
GO:0038179	BP	neurotrophin signaling pathway	0.000740804	0.0129281	12
GO:0007219	BP	Notch signaling pathway	0.00074967	0.0130108	37
GO:0021602	BP	cranial nerve morphogenesis	0.00075111	0.0130108	10
GO:0071772	BP	response to BMP	0.00075963	0.0130108	33
GO:0071773	BP	cellular response to BMP stimulus	0.00075963	0.0130108	33
GO:0031330	BP	negative regulation of cellular catabolic process	0.000762602	0.0130108	47
GO:1901890	BP	positive regulation of cell junction assembly	0.000763401	0.0130108	23
GO:0010765	BP	positive regulation of sodium ion transport	0.000763975	0.0130108	11
GO:1902110	BP	positive regulation of mitochondrial membrane permeability involved in apoptotic process	0.000764712	0.0130108	16
GO:1903078	BP	positive regulation of protein localization to plasma membrane	0.000764712	0.0130108	16
GO:0070482	BP	response to oxygen levels	0.000773249	0.0131195	65
GO:0010001	BP	glial cell differentiation	0.000778671	0.0131749	42
GO:0009895	BP	negative regulation of catabolic process	0.000794436	0.0133706	55
GO:0014706	BP	striated muscle tissue development	0.000794617	0.0133706	64
GO:0032456	BP	endocytic recycling	0.000796831	0.013371	14
GO:1905710	BP	positive regulation of membrane permeability	0.000800219	0.0133911	17
GO:0045921	BP	positive regulation of exocytosis	0.000808806	0.0134978	21
GO:0040013	BP	negative regulation of locomotion	0.000826871	0.0137617	65
GO:0030111	BP	regulation of Wnt signaling pathway	0.000837983	0.0139087	62
GO:0031331	BP	positive regulation of cellular catabolic process	0.000850128	0.014072	64
GO:0086065	BP	cell communication involved in cardiac conduction	0.000873234	0.0143642	15
GO:0120034	BP	positive regulation of plasma membrane bounded cell projection assembly	0.000879187	0.0143642	23
GO:0043090	BP	amino acid import	0.00087993	0.0143642	13
GO:0070316	BP	regulation of G0 to G1 transition	0.00087993	0.0143642	13
GO:1901028	BP	regulation of mitochondrial outer membrane permeabilization involved in apoptotic signaling pathway	0.00087993	0.0143642	13
GO:0006865	BP	amino acid transport	0.00088424	0.0143642	31
GO:0048592	BP	eye morphogenesis	0.00088424	0.0143642	31
GO:0006942	BP	regulation of striated muscle contraction	0.000912439	0.014783	22
GO:0048488	BP	synaptic vesicle endocytosis	0.000926222	0.0149271	16
GO:0140238	BP	presynaptic endocytosis	0.000926222	0.0149271	16
GO:0044065	BP	regulation of respiratory system process	0.000939026	0.0150266	7
GO:0086103	BP	G protein-coupled receptor signaling pathway involved in heart process	0.000939026	0.0150266	7
GO:0072537	BP	fibroblast activation	0.000939778	0.0150266	6
GO:0035107	BP	appendage morphogenesis	0.000952081	0.0151278	30
GO:0035108	BP	limb morphogenesis	0.000952081	0.0151278	30
GO:0010812	BP	negative regulation of cell-substrate adhesion	0.00095849	0.0151278	17
GO:0099072	BP	regulation of postsynaptic membrane neurotransmitter receptor levels	0.00095849	0.0151278	17
GO:1904377	BP	positive regulation of protein localization to cell periphery	0.00095849	0.0151278	17
GO:0010592	BP	positive regulation of lamellipodium assembly	0.000966214	0.0152104	9
GO:0003002	BP	regionalization	0.000969785	0.0152274	59
GO:0086003	BP	cardiac muscle cell contraction	0.000973112	0.0152404	18
GO:0007517	BP	muscle organ development	0.0009789	0.0152919	66
GO:0098739	BP	import across plasma membrane	0.000987169	0.0153529	31
GO:0021545	BP	cranial nerve development	0.000987832	0.0153529	14
GO:0060485	BP	mesenchyme development	0.00101323	0.0156695	50
GO:0009416	BP	response to light stimulus	0.00101334	0.0156695	54
GO:0051650	BP	establishment of vesicle localization	0.00101736	0.015692	39
GO:0060401	BP	cytosolic calcium ion transport	0.00106462	0.0163663	34
GO:0050817	BP	coagulation	0.00106643	0.0163663	58
GO:0060491	BP	regulation of cell projection assembly	0.0010819	0.0165621	35
GO:0045023	BP	G0 to G1 transition	0.00110376	0.0168274	13
GO:0022407	BP	regulation of cell-cell adhesion	0.00111343	0.0168274	70
GO:0060537	BP	muscle tissue development	0.00111365	0.0168274	66
GO:0051893	BP	regulation of focal adhesion assembly	0.00111577	0.0168274	16
GO:0070059	BP	intrinsic apoptotic signaling pathway in response to endoplasmic reticulum stress	0.00111577	0.0168274	16
GO:0090109	BP	regulation of cell-substrate junction assembly	0.00111577	0.0168274	16
GO:0097581	BP	lamellipodium organization	0.00112062	0.016859	20
GO:0009314	BP	response to radiation	0.00114579	0.0171953	71
GO:0050805	BP	negative regulation of synaptic transmission	0.00114997	0.0172157	18
GO:0030038	BP	contractile actin filament bundle assembly	0.00115693	0.0172354	23
GO:0043149	BP	stress fiber assembly	0.00115693	0.0172354	23
GO:0089718	BP	amino acid import across plasma membrane	0.00121293	0.0180257	12
GO:0035967	BP	cellular response to topologically incorrect protein	0.00125518	0.0186083	32
GO:0060349	BP	bone morphogenesis	0.00125981	0.0186318	21
GO:0001666	BP	response to hypoxia	0.00127725	0.0188441	59
GO:0021955	BP	central nervous system neuron axonogenesis	0.00130237	0.0191683	11
GO:0050708	BP	regulation of protein secretion	0.00131225	0.0192657	58
GO:0048639	BP	positive regulation of developmental growth	0.00131529	0.0192657	35
GO:0048524	BP	positive regulation of viral process	0.00132207	0.0192778	23
GO:0042177	BP	negative regulation of protein catabolic process	0.0013232	0.0192778	27
GO:0051648	BP	vesicle localization	0.00132559	0.0192778	41
GO:0021954	BP	central nervous system neuron development	0.00133413	0.0193559	19
GO:0010644	BP	cell communication by electrical coupling	0.00135222	0.0195719	10
GO:1903115	BP	regulation of actin filament-based movement	0.00137315	0.0198279	13
GO:0035725	BP	sodium ion transmembrane transport	0.00141529	0.0203882	33
GO:0032411	BP	positive regulation of transporter activity	0.00142332	0.0204557	24
GO:2001233	BP	regulation of apoptotic signaling pathway	0.00143346	0.020553	66
GO:2000811	BP	negative regulation of anoikis	0.00144447	0.0206623	7
GO:0048168	BP	regulation of neuronal synaptic plasticity	0.00148637	0.0212121	14
GO:0098927	BP	vesicle-mediated transport between endosomal compartments	0.00152917	0.0217719	12
GO:0048008	BP	platelet-derived growth factor receptor signaling pathway	0.00155792	0.0221298	15
GO:0010921	BP	regulation of phosphatase activity	0.00156263	0.0221452	33
GO:0002087	BP	regulation of respiratory gaseous exchange by nervous system process	0.00158215	0.0221645	6
GO:0021520	BP	spinal cord motor neuron cell fate specification	0.00158215	0.0221645	6
GO:0051956	BP	negative regulation of amino acid transport	0.00158215	0.0221645	6
GO:0071872	BP	cellular response to epinephrine stimulus	0.00158215	0.0221645	6
GO:1900103	BP	positive regulation of endoplasmic reticulum unfolded protein response	0.00158215	0.0221645	6
GO:2000060	BP	positive regulation of ubiquitin-dependent protein catabolic process	0.00158915	0.0221905	22
GO:0002573	BP	myeloid leukocyte differentiation	0.00159853	0.0221905	38
GO:0006109	BP	regulation of carbohydrate metabolic process	0.00159853	0.0221905	38
GO:0045216	BP	cell-cell junction organization	0.00159853	0.0221905	38
GO:0030509	BP	BMP signaling pathway	0.00163895	0.0226487	30
GO:0050773	BP	regulation of dendrite development	0.00163895	0.0226487	30
GO:0045070	BP	positive regulation of viral genome replication	0.00167016	0.0228729	11
GO:0048048	BP	embryonic eye morphogenesis	0.00167016	0.0228729	11
GO:0048846	BP	axon extension involved in axon guidance	0.00167016	0.0228729	11
GO:1902284	BP	neuron projection extension involved in neuron projection guidance	0.00167016	0.0228729	11
GO:0014911	BP	positive regulation of smooth muscle cell migration	0.00169496	0.0231606	13
GO:0051928	BP	positive regulation of calcium ion transport	0.00170806	0.0232875	25
GO:0090630	BP	activation of GTPase activity	0.0017137	0.0233059	23
GO:0035024	BP	negative regulation of Rho protein signal transduction	0.00171704	0.0233059	8
GO:0120032	BP	regulation of plasma membrane bounded cell projection assembly	0.00173808	0.0235393	34
GO:0070588	BP	calcium ion transmembrane transport	0.00175963	0.0237083	52
GO:0006482	BP	protein demethylation	0.00177385	0.0237083	10
GO:0008214	BP	protein dealkylation	0.00177385	0.0237083	10
GO:0060603	BP	mammary gland duct morphogenesis	0.00177385	0.0237083	10
GO:0097106	BP	postsynaptic density organization	0.00177385	0.0237083	10
GO:1901889	BP	negative regulation of cell junction assembly	0.00177385	0.0237083	10
GO:2000027	BP	regulation of animal organ morphogenesis	0.00178474	0.0238018	44
GO:0140029	BP	exocytic process	0.00180311	0.0239282	19
GO:0010971	BP	positive regulation of G2/M transition of mitotic cell cycle	0.00180598	0.0239282	9
GO:1900078	BP	positive regulation of cellular response to insulin stimulus	0.00180598	0.0239282	9
GO:0042472	BP	inner ear morphogenesis	0.00181342	0.0239749	22
GO:0030865	BP	cortical cytoskeleton organization	0.00186796	0.024584	15
GO:0061035	BP	regulation of cartilage development	0.00188433	0.024584	17
GO:0070661	BP	leukocyte proliferation	0.00188823	0.024584	52
GO:0030336	BP	negative regulation of cell migration	0.00188851	0.024584	57
GO:0007585	BP	respiratory gaseous exchange by respiratory system	0.00189169	0.024584	16
GO:0032768	BP	regulation of monooxygenase activity	0.00189169	0.024584	16
GO:0150116	BP	regulation of cell-substrate junction organization	0.00189169	0.024584	16
GO:1902108	BP	regulation of mitochondrial membrane permeability involved in apoptotic process	0.00189169	0.024584	16
GO:0086004	BP	regulation of cardiac muscle cell contraction	0.0019103	0.0247731	12
GO:0010821	BP	regulation of mitochondrion organization	0.00191648	0.0247771	35
GO:0042471	BP	ear morphogenesis	0.00192278	0.0247771	25
GO:0070252	BP	actin-mediated cell contraction	0.00192278	0.0247771	25
GO:1902903	BP	regulation of supramolecular fiber organization	0.00196474	0.0252645	60
GO:0051899	BP	membrane depolarization	0.00200239	0.0256945	20
GO:1903900	BP	regulation of viral life cycle	0.00201506	0.0258029	30
GO:0030534	BP	adult behavior	0.0020801	0.02658	27
GO:1905898	BP	positive regulation of response to endoplasmic reticulum stress	0.00211849	0.027014	11
GO:0001503	BP	ossification	0.00213697	0.027193	65
GO:0031667	BP	response to nutrient levels	0.00214947	0.0272952	73
GO:0051098	BP	regulation of binding	0.00216005	0.0273726	59
GO:0030316	BP	osteoclast differentiation	0.00218275	0.0276024	21
GO:0071695	BP	anatomical structure maturation	0.00218722	0.0276024	41
GO:0071375	BP	cellular response to peptide hormone stimulus	0.00219951	0.0276858	54
GO:0015807	BP	L-amino acid transport	0.00220743	0.0276858	17
GO:1903747	BP	regulation of establishment of protein localization to mitochondrion	0.00220743	0.0276858	17
GO:0048863	BP	stem cell differentiation	0.00221205	0.0276869	45
GO:0071902	BP	positive regulation of protein serine/threonine kinase activity	0.00221844	0.0277101	56
GO:0032434	BP	regulation of proteasomal ubiquitin-dependent protein catabolic process	0.00224635	0.0280015	26
GO:0048011	BP	neurotrophin TRK receptor signaling pathway	0.00229565	0.0283973	10
GO:1902745	BP	positive regulation of lamellipodium organization	0.00229565	0.0283973	10
GO:0106027	BP	neuron projection organization	0.00229736	0.0283973	20
GO:0048638	BP	regulation of developmental growth	0.00229746	0.0283973	57
GO:0030098	BP	lymphocyte differentiation	0.00230135	0.0283973	59
GO:0017145	BP	stem cell division	0.00236589	0.0290761	12
GO:1903539	BP	protein localization to postsynaptic membrane	0.00236589	0.0290761	12
GO:0021700	BP	developmental maturation	0.00240104	0.0294123	48
GO:2000463	BP	positive regulation of excitatory postsynaptic potential	0.00240287	0.0294123	9
GO:2000058	BP	regulation of ubiquitin-dependent protein catabolic process	0.00246307	0.0300888	30
GO:0090277	BP	positive regulation of peptide hormone secretion	0.00248703	0.030321	21
GO:0035791	BP	platelet-derived growth factor receptor-beta signaling pathway	0.00251055	0.0305467	6
GO:1902743	BP	regulation of lamellipodium organization	0.00252632	0.0306775	13
GO:0007272	BP	ensheathment of neurons	0.00258071	0.0312138	27
GO:0008366	BP	axon ensheathment	0.00258071	0.0312138	27
GO:0035907	BP	dorsal aorta development	0.00259562	0.0312703	5
GO:0042428	BP	serotonin metabolic process	0.00259562	0.0312703	5
GO:0051495	BP	positive regulation of cytoskeleton organization	0.00260567	0.0313017	40
GO:0021537	BP	telencephalon development	0.00262433	0.0313017	44
GO:0034620	BP	cellular response to unfolded protein	0.00263874	0.0313017	28
GO:0048813	BP	dendrite morphogenesis	0.00263874	0.0313017	28
GO:0007405	BP	neuroblast proliferation	0.00264309	0.0313017	15
GO:0010518	BP	positive regulation of phospholipase activity	0.00264309	0.0313017	15
GO:0048857	BP	neural nucleus development	0.00264309	0.0313017	15
GO:0032414	BP	positive regulation of ion transmembrane transporter activity	0.00265427	0.0313017	22
GO:0071156	BP	regulation of cell cycle arrest	0.00265427	0.0313017	22
GO:0010831	BP	positive regulation of myotube differentiation	0.00265972	0.0313017	11
GO:0045022	BP	early endosome to late endosome transport	0.00265972	0.0313017	11
GO:0086091	BP	regulation of heart rate by cardiac conduction	0.00265972	0.0313017	11
GO:0001678	BP	cellular glucose homeostasis	0.00268393	0.0315259	29
GO:0045927	BP	positive regulation of growth	0.00270508	0.0317133	46
GO:0045807	BP	positive regulation of endocytosis	0.0028263	0.0330709	21
GO:0051279	BP	regulation of release of sequestered calcium ion into cytosol	0.00288686	0.033715	18
GO:1904064	BP	positive regulation of cation transmembrane transport	0.00292271	0.0340684	28
GO:0070050	BP	neuron cellular homeostasis	0.00293385	0.0340684	10
GO:0099084	BP	postsynaptic specialization organization	0.00293385	0.0340684	10
GO:0014065	BP	phosphatidylinositol 3-kinase signaling	0.00296445	0.0343584	29
GO:0045931	BP	positive regulation of mitotic cell cycle	0.00301158	0.0347894	31
GO:0048511	BP	rhythmic process	0.00301304	0.0347894	50
GO:0014066	BP	regulation of phosphatidylinositol 3-kinase signaling	0.0030274	0.0348236	25
GO:0019079	BP	viral genome replication	0.0030274	0.0348236	25
GO:2000146	BP	negative regulation of cell motility	0.00304988	0.0350163	58
GO:0048486	BP	parasympathetic nervous system development	0.00306617	0.0351372	7
GO:0035914	BP	skeletal muscle cell differentiation	0.00307462	0.0351681	16
GO:0043254	BP	regulation of protein-containing complex assembly	0.003107	0.0354721	69
GO:0021515	BP	cell differentiation in spinal cord	0.00311812	0.0355326	14
GO:0006338	BP	chromatin remodeling	0.00314957	0.0358242	38
GO:0014068	BP	positive regulation of phosphatidylinositol 3-kinase signaling	0.00316535	0.0359368	19
GO:0086064	BP	cell communication by electrical coupling involved in cardiac conduction	0.00322684	0.0365602	8
GO:0010675	BP	regulation of cellular carbohydrate metabolic process	0.00323223	0.0365602	28
GO:0030308	BP	negative regulation of cell growth	0.00328258	0.0369926	34
GO:0051048	BP	negative regulation of secretion	0.00328258	0.0369926	34
GO:0071526	BP	semaphorin-plexin signaling pathway	0.00330717	0.0372011	11
GO:0072089	BP	stem cell proliferation	0.00337514	0.0378959	25
GO:0051701	BP	interaction with host	0.00346308	0.0387728	37
GO:0008306	BP	associative learning	0.00346594	0.0387728	17
GO:0035966	BP	response to topologically incorrect protein	0.00350767	0.0391679	36
GO:0045581	BP	negative regulation of T cell differentiation	0.0035424	0.0393964	12
GO:0048538	BP	thymus development	0.0035424	0.0393964	12
GO:0031098	BP	stress-activated protein kinase signaling cascade	0.00354748	0.0393964	49
GO:0001892	BP	embryonic placenta development	0.00361535	0.0400773	19
GO:0042752	BP	regulation of circadian rhythm	0.00365519	0.0402763	24
GO:0032330	BP	regulation of chondrocyte differentiation	0.00366491	0.0402763	13
GO:0050999	BP	regulation of nitric-oxide synthase activity	0.00366491	0.0402763	13
GO:0060425	BP	lung morphogenesis	0.00366491	0.0402763	13
GO:1900449	BP	regulation of glutamate receptor signaling pathway	0.00366628	0.0402763	15
GO:0002011	BP	morphogenesis of an epithelial sheet	0.00369913	0.040493	14
GO:0060674	BP	placenta blood vessel development	0.00370589	0.040493	10
GO:0098751	BP	bone cell development	0.00370589	0.040493	10
GO:0051403	BP	stress-activated MAPK cascade	0.00375275	0.0408208	47
GO:0016051	BP	carbohydrate biosynthetic process	0.00375455	0.0408208	37
GO:0000041	BP	transition metal ion transport	0.00375594	0.0408208	25
GO:0021510	BP	spinal cord development	0.00380232	0.0412515	22
GO:0032147	BP	activation of protein kinase activity	0.00381905	0.0413595	53
GO:0050673	BP	epithelial cell proliferation	0.00386015	0.0417306	69
GO:0072006	BP	nephron development	0.00389404	0.0420226	27
GO:0007034	BP	vacuolar transport	0.00393518	0.042317	28
GO:0035148	BP	tube formation	0.00393518	0.042317	28
GO:0007584	BP	response to nutrient	0.00396798	0.0425947	31
GO:0016577	BP	histone demethylation	0.00405917	0.0432694	9
GO:0035066	BP	positive regulation of histone acetylation	0.00405917	0.0432694	9
GO:0051491	BP	positive regulation of filopodium assembly	0.00405917	0.0432694	9
GO:1902751	BP	positive regulation of cell cycle G2/M phase transition	0.00405917	0.0432694	9
GO:0006029	BP	proteoglycan metabolic process	0.00411719	0.0437353	19
GO:0032465	BP	regulation of cytokinesis	0.00411719	0.0437353	19
GO:0015800	BP	acidic amino acid transport	0.00416045	0.0441181	16
GO:0043434	BP	response to peptide hormone	0.0042294	0.0444745	68
GO:0042552	BP	myelination	0.00424596	0.0444745	26
GO:0006900	BP	vesicle budding from membrane	0.00426688	0.0444745	22
GO:0034315	BP	regulation of Arp2/3 complex-mediated actin nucleation	0.00427111	0.0444745	7
GO:0045056	BP	transcytosis	0.00427111	0.0444745	7
GO:0051147	BP	regulation of muscle cell differentiation	0.00428161	0.0444745	33
GO:0007157	BP	heterophilic cell-cell adhesion via plasma membrane cell adhesion molecules	0.00428615	0.0444745	12
GO:0008542	BP	visual learning	0.00428615	0.0444745	12
GO:0042551	BP	neuron maturation	0.00428615	0.0444745	12
GO:0048483	BP	autonomic nervous system development	0.00428615	0.0444745	12
GO:0050919	BP	negative chemotaxis	0.00428615	0.0444745	12
GO:0046697	BP	decidualization	0.00429067	0.0444745	8
GO:0048469	BP	cell maturation	0.00431554	0.0444745	32
GO:0042135	BP	neurotransmitter catabolic process	0.00432658	0.0444745	5
GO:0042482	BP	positive regulation of odontogenesis	0.00432658	0.0444745	5
GO:0043471	BP	regulation of cellular carbohydrate catabolic process	0.00432658	0.0444745	5
GO:0086023	BP	adenylate cyclase-activating adrenergic receptor signaling pathway involved in heart process	0.00432658	0.0444745	5
GO:0097090	BP	presynaptic membrane organization	0.00432658	0.0444745	5
GO:0035567	BP	non-canonical Wnt signaling pathway	0.0043324	0.0444745	28
GO:0045913	BP	positive regulation of carbohydrate metabolic process	0.00436203	0.0446286	18
GO:0097061	BP	dendritic spine organization	0.00436203	0.0446286	18
GO:0061614	BP	pri-miRNA transcription by RNA polymerase II	0.00437293	0.0446653	13
GO:0043666	BP	regulation of phosphoprotein phosphatase activity	0.00441581	0.045028	23
GO:0051348	BP	negative regulation of transferase activity	0.00446034	0.0454063	48
GO:1902905	BP	positive regulation of supramolecular fiber organization	0.00447501	0.0454798	36
GO:0007159	BP	leukocyte cell-cell adhesion	0.00452919	0.0459343	57
GO:0002698	BP	negative regulation of immune effector process	0.00453477	0.0459343	24
GO:0060998	BP	regulation of dendritic spine development	0.00459637	0.0464084	17
GO:0002027	BP	regulation of heart rate	0.00459678	0.0464084	21
GO:0007568	BP	aging	0.00462065	0.0464401	51
GO:0001893	BP	maternal placenta development	0.00463033	0.0464401	10
GO:0051955	BP	regulation of amino acid transport	0.00463033	0.0464401	10
GO:0099174	BP	regulation of presynapse organization	0.00463033	0.0464401	10
GO:0030901	BP	midbrain development	0.00467527	0.046661	19
GO:0042475	BP	odontogenesis of dentin-containing tooth	0.00467527	0.046661	19
GO:0051952	BP	regulation of amine transport	0.00467527	0.046661	19
GO:1903169	BP	regulation of calcium ion transmembrane transport	0.00476279	0.047457	28
GO:0019226	BP	transmission of nerve impulse	0.00481077	0.0477792	16
GO:0061515	BP	myeloid cell development	0.00481077	0.0477792	16
GO:1902105	BP	regulation of leukocyte differentiation	0.00490968	0.0486823	47
GO:0050868	BP	negative regulation of T cell activation	0.00492335	0.0486951	23
GO:0043903	BP	regulation of symbiotic process	0.00492691	0.0486951	39
GO:0044728	BP	DNA methylation or demethylation	0.00494027	0.0487483	20
GO:1902275	BP	regulation of chromatin organization	0.00499923	0.0492505	34
GO:0033673	BP	negative regulation of kinase activity	0.00500899	0.0492671	44
GO:0006469	BP	negative regulation of protein kinase activity	0.00505603	0.0495974	41
GO:0032868	BP	response to insulin	0.00505881	0.0495974	46
GO:0097060	CC	synaptic membrane	2.61012e-12	1.79054e-09	90
GO:0008021	CC	synaptic vesicle	1.83373e-11	5.19519e-09	57
GO:0070382	CC	exocytic vesicle	2.42258e-11	5.19519e-09	60
GO:0030133	CC	transport vesicle	3.02927e-11	5.19519e-09	91
GO:0005769	CC	early endosome	3.4115e-10	4.68057e-08	83
GO:0098978	CC	glutamatergic synapse	5.12226e-10	5.51659e-08	80
GO:0098984	CC	neuron to neuron synapse	5.62917e-10	5.51659e-08	81
GO:0099572	CC	postsynaptic specialization	1.21902e-09	1.04531e-07	79
GO:0032279	CC	asymmetric synapse	1.39343e-09	1.0621e-07	76
GO:0014069	CC	postsynaptic density	3.47036e-09	2.08104e-07	74
GO:0031252	CC	cell leading edge	3.5189e-09	2.08104e-07	87
GO:0034703	CC	cation channel complex	3.6403e-09	2.08104e-07	55
GO:0150034	CC	distal axon	5.64706e-09	2.97991e-07	69
GO:0034702	CC	ion channel complex	8.07551e-09	3.68286e-07	67
GO:0005925	CC	focal adhesion	8.23407e-09	3.68286e-07	85
GO:0030672	CC	synaptic vesicle membrane	9.12661e-09	3.68286e-07	33
GO:0099501	CC	exocytic vesicle membrane	9.12661e-09	3.68286e-07	33
GO:1902495	CC	transmembrane transporter complex	1.41186e-08	5.38076e-07	70
GO:1990351	CC	transporter complex	1.74663e-08	6.30625e-07	71
GO:0030055	CC	cell-substrate junction	2.06852e-08	7.09504e-07	85
GO:0043197	CC	dendritic spine	3.27194e-08	1.06884e-06	45
GO:0031253	CC	cell projection membrane	4.5468e-08	1.40876e-06	72
GO:0044309	CC	neuron spine	4.72326e-08	1.40876e-06	45
GO:0031256	CC	leading edge membrane	9.38924e-08	2.68376e-06	44
GO:0099240	CC	intrinsic component of synaptic membrane	1.51166e-07	4.148e-06	42
GO:0045211	CC	postsynaptic membrane	2.52946e-07	6.67388e-06	60
GO:0099699	CC	integral component of synaptic membrane	4.04114e-07	1.02675e-05	39
GO:0042734	CC	presynaptic membrane	5.7737e-07	1.41456e-05	39
GO:0030426	CC	growth cone	1.12912e-06	2.67095e-05	43
GO:0030427	CC	site of polarized growth	1.29015e-06	2.95014e-05	44
GO:0030136	CC	clathrin-coated vesicle	2.01268e-06	4.45387e-05	44
GO:0030658	CC	transport vesicle membrane	2.85594e-06	6.12242e-05	46
GO:0098936	CC	intrinsic component of postsynaptic membrane	5.59821e-06	0.000116375	31
GO:0099055	CC	integral component of postsynaptic membrane	6.47601e-06	0.000130663	30
GO:0005667	CC	transcription regulator complex	7.53264e-06	0.00014764	75
GO:0030139	CC	endocytic vesicle	1.12528e-05	0.000214428	60
GO:0045121	CC	membrane raft	1.40912e-05	0.000261259	62
GO:0098857	CC	membrane microdomain	1.553e-05	0.000280357	62
GO:0000792	CC	heterochromatin	2.18156e-05	0.000383732	22
GO:0098589	CC	membrane region	2.74507e-05	0.000470779	63
GO:0030135	CC	coated vesicle	3.89475e-05	0.000651659	56
GO:0031901	CC	early endosome membrane	5.5012e-05	0.000898529	35
GO:0032589	CC	neuron projection membrane	6.22321e-05	0.000992819	18
GO:0032587	CC	ruffle membrane	6.80036e-05	0.00106024	24
GO:0005911	CC	cell-cell junction	7.76402e-05	0.00118358	82
GO:0001726	CC	ruffle	0.000105231	0.00156932	37
GO:0030665	CC	clathrin-coated vesicle membrane	0.000153598	0.00224188	27
GO:0034706	CC	sodium channel complex	0.000249304	0.00356297	10
GO:0044306	CC	neuron projection terminus	0.000326108	0.00456551	31
GO:0098563	CC	intrinsic component of synaptic vesicle membrane	0.000358097	0.00491309	14
GO:0099634	CC	postsynaptic specialization membrane	0.00037959	0.00510586	26
GO:0030140	CC	trans-Golgi network transport vesicle	0.00038744	0.00511123	11
GO:0030666	CC	endocytic vesicle membrane	0.000404601	0.00523692	33
GO:0008076	CC	voltage-gated potassium channel complex	0.000438341	0.00556856	21
GO:0005770	CC	late endosome	0.00054569	0.00680625	49
GO:0034705	CC	potassium channel complex	0.000589442	0.00722066	22
GO:0044305	CC	calyx of Held	0.000633897	0.007629	9
GO:0034704	CC	calcium channel complex	0.000709952	0.00839702	17
GO:0016323	CC	basolateral plasma membrane	0.000745372	0.00866653	44
GO:0098839	CC	postsynaptic density membrane	0.000820907	0.0093857	21
GO:0044853	CC	plasma membrane raft	0.00108321	0.0121817	24
GO:0001518	CC	voltage-gated sodium channel complex	0.00135649	0.0149467	7
GO:0098889	CC	intrinsic component of presynaptic membrane	0.00137266	0.0149467	19
GO:0000118	CC	histone deacetylase complex	0.00140786	0.015067	18
GO:0005905	CC	clathrin-coated pit	0.00142763	0.015067	17
GO:0098691	CC	dopaminergic synapse	0.00149634	0.0153207	6
GO:0098993	CC	anchored component of synaptic vesicle membrane	0.00149634	0.0153207	6
GO:0043679	CC	axon terminus	0.00173111	0.0169188	26
GO:0005891	CC	voltage-gated calcium channel complex	0.00174479	0.0169188	12
GO:0032590	CC	dendrite membrane	0.00174479	0.0169188	12
GO:0031225	CC	anchored component of membrane	0.00175108	0.0169188	32
GO:0031143	CC	pseudopodium	0.00201111	0.0189547	7
GO:0005884	CC	actin filament	0.00201704	0.0189547	24
GO:0099056	CC	integral component of presynaptic membrane	0.00230321	0.0210666	17
GO:0099060	CC	integral component of postsynaptic specialization membrane	0.00230321	0.0210666	17
GO:0120111	CC	neuron projection cytoplasm	0.00245215	0.0217683	19
GO:0045335	CC	phagocytic vesicle	0.00247311	0.0217683	27
GO:0044224	CC	juxtaparanode region of axon	0.00247512	0.0217683	5
GO:0005774	CC	vacuolar membrane	0.0025617	0.0222446	66
GO:0019898	CC	extrinsic component of membrane	0.00260975	0.0223786	50
GO:0032588	CC	trans-Golgi network membrane	0.00265214	0.0224613	20
GO:0032839	CC	dendrite cytoplasm	0.00271329	0.0226628	10
GO:0030662	CC	coated vesicle membrane	0.0027971	0.0226628	33
GO:0005765	CC	lysosomal membrane	0.00280807	0.0226628	59
GO:0098852	CC	lytic vacuole membrane	0.00280807	0.0226628	59
GO:0098791	CC	Golgi apparatus subcompartment	0.00291453	0.0232485	58
GO:0033017	CC	sarcoplasmic reticulum membrane	0.00304449	0.024006	11
GO:0031984	CC	organelle subcompartment	0.00311364	0.0242723	61
GO:0098948	CC	intrinsic component of postsynaptic specialization membrane	0.00358764	0.0268193	17
GO:0016581	CC	NuRD complex	0.00359676	0.0268193	6
GO:0035102	CC	PRC1 complex	0.00359676	0.0268193	6
GO:0090545	CC	CHD-type complex	0.00359676	0.0268193	6
GO:0071437	CC	invadopodium	0.00522629	0.0385509	6
GO:0008328	CC	ionotropic glutamate receptor complex	0.00565126	0.0412422	12
GO:0062023	CC	collagen-containing extracellular matrix	0.00597981	0.0431805	64
GO:0044304	CC	main axon	0.00606964	0.0433726	15
GO:0032280	CC	symmetric synapse	0.00644573	0.0455728	5
GO:0043198	CC	dendritic shaft	0.00651617	0.0455728	10
GO:0043195	CC	terminal bouton	0.00657683	0.0455728	13
GO:0031201	CC	SNARE complex	0.00670969	0.0460285	12
GO:0030027	CC	lamellipodium	0.00684958	0.0465229	34
GO:0022836	MF	gated channel activity	6.06394e-07	0.000541929	70
GO:0004721	MF	phosphoprotein phosphatase activity	1.88769e-06	0.000541929	43
GO:0005244	MF	voltage-gated ion channel activity	1.94939e-06	0.000541929	46
GO:0022832	MF	voltage-gated channel activity	1.94939e-06	0.000541929	46
GO:0030695	MF	GTPase regulator activity	3.31987e-06	0.000738339	63
GO:0046873	MF	metal ion transmembrane transporter activity	4.15001e-06	0.000769136	81
GO:0060589	MF	nucleoside-triphosphatase regulator activity	8.03863e-06	0.00127699	68
GO:0044325	MF	ion channel binding	1.1743e-05	0.00163228	33
GO:0008013	MF	beta-catenin binding	2.09936e-05	0.00256396	24
GO:0031434	MF	mitogen-activated protein kinase kinase binding	2.30572e-05	0.00256396	8
GO:0005096	MF	GTPase activator activity	2.91376e-05	0.00294554	55
GO:0031267	MF	small GTPase binding	4.44082e-05	0.00411516	77
GO:0050998	MF	nitric-oxide synthase binding	4.83489e-05	0.00413569	8
GO:0004725	MF	protein tyrosine phosphatase activity	5.62541e-05	0.00426199	26
GO:0019838	MF	growth factor binding	5.74909e-05	0.00426199	32
GO:0030674	MF	protein-macromolecule adaptor activity	6.95018e-05	0.00483037	49
GO:0004674	MF	protein serine/threonine kinase activity	7.739e-05	0.00506222	77
GO:0017016	MF	Ras GTPase binding	8.32351e-05	0.00514208	74
GO:0048185	MF	activin binding	9.31232e-05	0.00545016	8
GO:0005158	MF	insulin receptor binding	0.00011132	0.00618938	10
GO:0003779	MF	actin binding	0.000153327	0.00811903	76
GO:0019199	MF	transmembrane receptor protein kinase activity	0.000210199	0.0104108	21
GO:0060090	MF	molecular adaptor activity	0.000215332	0.0104108	58
GO:0016791	MF	phosphatase activity	0.000253651	0.0117525	52
GO:0005261	MF	cation channel activity	0.00030638	0.0131122	60
GO:0016247	MF	channel regulator activity	0.000306579	0.0131122	32
GO:0005516	MF	calmodulin binding	0.000336432	0.013856	40
GO:0017124	MF	SH3 domain binding	0.00038022	0.0151002	29
GO:0005085	MF	guanyl-nucleotide exchange factor activity	0.000407789	0.0152719	42
GO:0019905	MF	syntaxin binding	0.000412011	0.0152719	20
GO:0031625	MF	ubiquitin protein ligase binding	0.000442477	0.0158721	54
GO:0042578	MF	phosphoric ester hydrolase activity	0.000526866	0.0183086	64
GO:0022843	MF	voltage-gated cation channel activity	0.000545167	0.0183705	30
GO:0015267	MF	channel activity	0.000624501	0.0197977	79
GO:0035197	MF	siRNA binding	0.000640294	0.0197977	6
GO:0004713	MF	protein tyrosine kinase activity	0.000640934	0.0197977	29
GO:0022803	MF	passive transmembrane transporter activity	0.00066514	0.0199902	79
GO:0005003	MF	ephrin receptor activity	0.00071517	0.0208509	8
GO:0004683	MF	calmodulin-dependent protein kinase activity	0.000742955	0.0208509	10
GO:0015077	MF	monovalent inorganic cation transmembrane transporter activity	0.000750031	0.0208509	65
GO:0002020	MF	protease binding	0.000822243	0.0223008	29
GO:0047485	MF	protein N-terminus binding	0.000959428	0.025402	24
GO:0005272	MF	sodium channel activity	0.00100224	0.0259183	13
GO:0015081	MF	sodium ion transmembrane transporter activity	0.00106504	0.0266428	31
GO:0017137	MF	Rab GTPase binding	0.00111629	0.0266428	34
GO:0022804	MF	active transmembrane transporter activity	0.00112403	0.0266428	59
GO:0003713	MF	transcription coactivator activity	0.0011439	0.0266428	48
GO:0044389	MF	ubiquitin-like protein ligase binding	0.00115005	0.0266428	55
GO:0000149	MF	SNARE binding	0.0012248	0.0269017	25
GO:0042826	MF	histone deacetylase binding	0.0012248	0.0269017	25
GO:0030276	MF	clathrin binding	0.0012338	0.0269017	17
GO:0045296	MF	cadherin binding	0.00131711	0.0281659	57
GO:0019902	MF	phosphatase binding	0.00137352	0.0288181	37
GO:0035254	MF	glutamate receptor binding	0.00157727	0.03248	13
GO:0005005	MF	transmembrane-ephrin receptor activity	0.0018155	0.0367062	7
GO:0005216	MF	ion channel activity	0.00185614	0.0368577	70
GO:0031490	MF	chromatin DNA binding	0.00193133	0.0376779	23
GO:0099106	MF	ion channel regulator activity	0.00202618	0.0388469	25
GO:0045309	MF	protein phosphorylated amino acid binding	0.00214899	0.0405031	14
GO:0140297	MF	DNA-binding transcription factor binding	0.00226773	0.0420287	58
GO:0046875	MF	ephrin receptor binding	0.00236766	0.0431613	9
GO:0055106	MF	ubiquitin-protein transferase regulator activity	0.00267789	0.0480293	7
GO:0098631	MF	cell adhesion mediator activity	0.00273209	0.0482236	15

## Sheet: KEGG
ID	Description	pvalue	p.adjust	Count
hsa04360	Axon guidance	1.66778e-12	5.35358e-10	56
hsa04014	Ras signaling pathway	8.9421e-11	1.43521e-08	62
hsa04010	MAPK signaling pathway	5.53954e-10	5.92731e-08	71
hsa05212	Pancreatic cancer	8.15152e-09	6.54159e-07	28
hsa04928	Parathyroid hormone synthesis, secretion and action	4.83722e-08	3.10549e-06	33
hsa05214	Glioma	1.17047e-07	6.26202e-06	26
hsa04720	Long-term potentiation	1.77135e-07	7.42083e-06	24
hsa04810	Regulation of actin cytoskeleton	1.84943e-07	7.42083e-06	52
hsa05211	Renal cell carcinoma	3.34054e-07	1.19146e-05	24
hsa04015	Rap1 signaling pathway	8.45102e-07	2.71278e-05	49
hsa04722	Neurotrophin signaling pathway	9.75045e-07	2.84536e-05	33
hsa04510	Focal adhesion	1.32778e-06	3.5518e-05	47
hsa04934	Cushing syndrome	1.56402e-06	3.86193e-05	39
hsa05210	Colorectal cancer	2.37552e-06	5.2564e-05	26
hsa05220	Chronic myeloid leukemia	2.45626e-06	5.2564e-05	24
hsa05224	Breast cancer	2.86522e-06	5.74836e-05	37
hsa01522	Endocrine resistance	3.39694e-06	6.41421e-05	28
hsa04261	Adrenergic signaling in cardiomyocytes	4.77933e-06	8.52313e-05	37
hsa01521	EGFR tyrosine kinase inhibitor resistance	5.25986e-06	8.8864e-05	24
hsa04012	ErbB signaling pathway	6.40865e-06	9.87233e-05	25
hsa04916	Melanogenesis	6.45853e-06	9.87233e-05	28
hsa04144	Endocytosis	7.54432e-06	0.000110078	53
hsa05225	Hepatocellular carcinoma	1.26241e-05	0.000175136	39
hsa05205	Proteoglycans in cancer	1.30943e-05	0.000175136	45
hsa04933	AGE-RAGE signaling pathway in diabetic complications	1.60073e-05	0.000205534	27
hsa04370	VEGF signaling pathway	1.99417e-05	0.000246203	19
hsa04072	Phospholipase D signaling pathway	2.2927e-05	0.000272577	35
hsa04910	Insulin signaling pathway	2.61706e-05	0.000300027	33
hsa04218	Cellular senescence	3.09855e-05	0.000342978	36
hsa04625	C-type lectin receptor signaling pathway	3.44593e-05	0.000368714	27
hsa05218	Melanoma	4.00155e-05	0.000414354	21
hsa04926	Relaxin signaling pathway	4.78811e-05	0.000480308	31
hsa04921	Oxytocin signaling pathway	5.57458e-05	0.000542254	35
hsa04725	Cholinergic synapse	6.16128e-05	0.000581697	28
hsa05215	Prostate cancer	7.58324e-05	0.000695492	25
hsa04020	Calcium signaling pathway	8.63862e-05	0.000770277	48
hsa05231	Choline metabolism in cancer	9.08626e-05	0.000776626	25
hsa04024	cAMP signaling pathway	9.1937e-05	0.000776626	45
hsa05165	Human papillomavirus infection	0.00012299	0.0010123	61
hsa04310	Wnt signaling pathway	0.000139519	0.00107147	36
hsa05221	Acute myeloid leukemia	0.000139902	0.00107147	19
hsa05163	Human cytomegalovirus infection	0.000142674	0.00107147	45
hsa05170	Human immunodeficiency virus 1 infection	0.000143531	0.00107147	43
hsa05226	Gastric cancer	0.000152809	0.00111481	33
hsa04713	Circadian entrainment	0.000207634	0.00146605	24
hsa04371	Apelin signaling pathway	0.000210089	0.00146605	31
hsa04520	Adherens junction	0.000320259	0.0021873	19
hsa05167	Kaposi sarcoma-associated herpesvirus infection	0.000348975	0.00231189	39
hsa04550	Signaling pathways regulating pluripotency of stem cells	0.000357907	0.00231189	31
hsa05161	Hepatitis B	0.000360108	0.00231189	34
hsa05135	Yersinia infection	0.000369309	0.00232448	30
hsa05223	Non-small cell lung cancer	0.000388858	0.00240045	19
hsa04728	Dopaminergic synapse	0.000433968	0.00262838	29
hsa04724	Glutamatergic synapse	0.000461226	0.00274173	26
hsa05219	Bladder cancer	0.000480677	0.00280541	13
hsa00514	Other types of O-glycan biosynthesis	0.000601274	0.00344659	14
hsa04660	T cell receptor signaling pathway	0.000628433	0.00353907	24
hsa04022	cGMP-PKG signaling pathway	0.000644813	0.00356871	34
hsa04912	GnRH signaling pathway	0.000730965	0.00397694	22
hsa04151	PI3K-Akt signaling pathway	0.000787119	0.00416612	61
hsa05166	Human T-cell leukemia virus 1 infection	0.000791693	0.00416612	42
hsa04390	Hippo signaling pathway	0.000900908	0.00466438	32
hsa04071	Sphingolipid signaling pathway	0.000919401	0.00468456	26
hsa05235	PD-L1 expression and PD-1 checkpoint pathway in cancer	0.000991058	0.00497077	21
hsa04670	Leukocyte transendothelial migration	0.00108157	0.0053413	25
hsa04062	Chemokine signaling pathway	0.00112181	0.00545608	37
hsa04340	Hedgehog signaling pathway	0.00131943	0.00632147	15
hsa04664	Fc epsilon RI signaling pathway	0.00149314	0.00704849	17
hsa04068	FoxO signaling pathway	0.00185645	0.00863653	27
hsa05213	Endometrial cancer	0.0019364	0.00887977	15
hsa04917	Prolactin signaling pathway	0.00209508	0.0092497	17
hsa05230	Central carbon metabolism in cancer	0.00209508	0.0092497	17
hsa04540	Gap junction	0.00210351	0.0092497	20
hsa04961	Endocrine and other factor-regulated calcium reabsorption	0.00218414	0.00947446	14
hsa04960	Aldosterone-regulated sodium reabsorption	0.00231994	0.00979869	11
hsa05216	Thyroid cancer	0.00231994	0.00979869	11
hsa04727	GABAergic synapse	0.00242597	0.0101134	20
hsa05100	Bacterial invasion of epithelial cells	0.00247865	0.0102006	18
hsa05146	Amoebiasis	0.00262258	0.0106563	22
hsa04380	Osteoclast differentiation	0.00276413	0.0110033	26
hsa04730	Long-term depression	0.00277654	0.0110033	15
hsa04721	Synaptic vesicle cycle	0.00288284	0.0112853	18
hsa04070	Phosphatidylinositol signaling system	0.00309504	0.0118275	21
hsa04666	Fc gamma R-mediated phagocytosis	0.00309504	0.0118275	21
hsa05032	Morphine addiction	0.00319659	0.0120718	20
hsa04750	Inflammatory mediator regulation of TRP channels	0.00352184	0.0131455	21
hsa04392	Hippo signaling pathway - multiple species	0.00415745	0.0153395	9
hsa04935	Growth hormone synthesis, secretion and action	0.00433997	0.015831	24
hsa05033	Nicotine addiction	0.00453737	0.0161721	11
hsa05217	Basal cell carcinoma	0.00458158	0.0161721	15
hsa05031	Amphetamine addiction	0.00458461	0.0161721	16
hsa04930	Type II diabetes mellitus	0.00493986	0.0172358	12
hsa04919	Thyroid hormone signaling pathway	0.00540476	0.0186551	24
hsa04914	Progesterone-mediated oocyte maturation	0.00575119	0.0196397	21
hsa05412	Arrhythmogenic right ventricular cardiomyopathy	0.00600486	0.0202901	17
hsa05207	Chemical carcinogenesis - receptor activation	0.00650564	0.0217532	37
hsa05202	Transcriptional misregulation in cancer	0.00708522	0.0232116	34
hsa04137	Mitophagy - animal	0.0070864	0.0232116	16
hsa05222	Small cell lung cancer	0.00809537	0.0262486	19
hsa05145	Toxoplasmosis	0.00846418	0.02717	22
hsa05206	MicroRNAs in cancer	0.00865866	0.0275191	50
hsa04152	AMPK signaling pathway	0.00971045	0.0305593	23
hsa04140	Autophagy - animal	0.0103367	0.0322144	26
hsa05130	Pathogenic Escherichia coli infection	0.0104723	0.0323231	34
hsa04931	Insulin resistance	0.0111617	0.0341228	21
hsa05142	Chagas disease	0.011942	0.0361639	20
hsa05414	Dilated cardiomyopathy	0.0127548	0.0382645	19
hsa04915	Estrogen signaling pathway	0.014596	0.0433825	25
hsa03420	Nucleotide excision repair	0.0161344	0.0475151	11
hsa04668	TNF signaling pathway	0.0166259	0.0484117	21
hsa00533	Glycosaminoglycan biosynthesis - keratan sulfate	0.0167405	0.0484117	5
hsa05203	Viral carcinogenesis	0.0173445	0.0497107	34
